# Supplementary material for: Two-Pore-Domain Potassium Channel TREK–1 Mediates Pulmonary Fibrosis through Macrophage M2 Polarization and by Direct Promotion of Fibroblast Differentiation
Source: Biomedicines. 2023 Apr 26;11(5):1279. doi: 10.3390/biomedicines11051279 (PMC10215911; doi:10.3390/biomedicines11051279)
Supplement: Supplementary file 1 [file biomedicines-11-01279-s001.zip]

Archive with 1 entries (1 files):
- biomedicines-2345181-supplementary.pdf
